# Supplementary material for: Exogenous salicylic acid, abscisic acid, and shikimic acid enhance drought tolerance in tea by modulating antioxidant defense and osmotic regulation
Source: PLoS One. 2025 Oct 16;20(10):e0331456. doi: 10.1371/journal.pone.0331456 (PMC12530598; doi:10.1371/journal.pone.0331456)
Supplement: S1 Table — (XLSX) [file pone.0331456.s001.xlsx]

## Sheet: Sheet1
Table S1. Genes involved in salicylic acid and shikimic acid pathway under drought conditions
	response to stimulus	response to chemical	response to stress	antioxidant activity	peroxidase activity	hydrogen peroxide catabolic process	pigment metabolic process	plastid	glutathione transferase activity	proline biosynthetic process	regulation of signal transduction	Oxidoreductase	heme binding	water transmembrane transporter activity	Homeostatic Process	Inorganic transmembrane transporter activity	sequence-specific DNA binding	tetrapyrrole binding	organic acid metabolic process
	GO1	GO2	GO3	GO4	GO5	GO6	GO7	GO8	GO9	GO10	GO11	GO12	GO13	GO14	GO15	GO16	GO17	GO18	GO19
1-Cys Prx	1	1	1	1	1	0	0	0	0	0	0	0	0	0	1	0	0	0	0
APX	1	1	1	1	1	1	0	1	0	0	0	1	1	0	0	0	0	1	0
ALDH22A1	0	0	0	0	0	0	0	0	0	0	0	1	0	0	0	0	0	0	0
APX6	1	1	1	1	1	1	0	0	0	0	0	1	1	0	0	0	0	1	0
BADH1	1	1	1	0	0	0	0	0	0	0	0	1	0	0	0	0	0	0	0
BTB-NOOT2	1	1	1	0	0	0	0	0	0	0	0	0	0	0	0	0	1	0	0
BTB-NPR1	1	1	1	0	0	0	0	0	0	0	1	0	0	0	0	0	0	0	0
CAO	0	0	0	0	0	0	1	1	0	0	0	1	0	0	0	0	0	0	0
CM1	0	0	0	0	0	0	0	0	0	0	0	0	0	0	0	0	0	0	1
CAT1	1	1	1	1	1	1	0	0	0	0	0	0	1	0	0	0	0	1	0
C4H	0	0	0	0	0	0	0	0	0	0	0	1	1	0	0	0	0	0	0
CAT2	1	1	1	1	1	1	0	0	0	0	0	0	1	0	0	0	0	1	0
CHLH	0	0	0	0	0	0	1	1	0	0	0	0	0	0	0	0	0	0	0
DHQS	0	0	0	0	0	0	0	0	0	0	0	0	0	0	0	0	0	0	1
DREB1A	0	0	0	0	0	0	0	0	0	0	0	0	0	0	0	0	0	0	0
FLS/F3H	0	0	0	0	0	0	0	0	0	0	0	1	0	0	0	0	0	0	0
GluTR1	0	0	0	0	0	0	1	0	0	0	0	0	0	0	0	0	0	0	0
GPX2	1	0	1	1	1	0	0	0	0	0	0	0	0	0	0	0	0	0	0
GPX5	1	0	1	1	1	0	0	0	0	0	0	0	0	0	0	0	0	0	0
GR	1	1	1	1	0	0	0	0	0	0	0	0	0	0	1	0	0	0	0
GST-DHAR2	1	1	1	1	0	1	0	0	1	0	0	0	0	0	0	0	0	0	1
GST 23-like	0	0	0	0	0	0	0	0	1	0	0	0	0	0	0	0	0	0	0
GST-PARB-like	0	0	0	0	0	0	0	0	1	0	0	0	0	0	0	0	0	0	0
GST-F13	1	1	1	0	0	0	0	0	1	0	0	0	0	0	0	0	0	0	0
ICS1	0	0	0	0	0	0	0	1	0	0	0	0	0	0	0	0	0	0	0
M-GST3	0	0	0	1	0	0	1	0	1	0	0	0	0	0	0	0	0	0	1
MSRA5	1	1	1	0	0	0	0	0	0	0	0	1	0	0	0	0	0	0	0
MYC4	0	0	0	0	0	0	0	0	0	0	0	0	0	0	0	0	1	0	0
MYB62	0	0	0	0	0	0	0	0	0	0	0	0	0	0	0	0	1	0	0
NCL	0	0	0	0	0	0	0	0	0	0	0	0	0	0	1	1	0	0	0
NCED2	0	0	0	0	0	0	0	1	0	0	0	1	0	0	0	0	0	0	0
NHX8	0	0	0	0	0	0	0	0	0	0	0	0	0	0	1	1	0	0	0
NINJA-MC410	1	1	1	0	0	0	0	0	0	0	0	0	0	0	0	0	0	0	0
NPR3	1	1	1	0	0	0	0	0	0	0	1	0	0	0	0	0	0	0	0
NYC1	0	0	0	0	0	0	1	0	0	0	0	0	0	0	0	0	0	0	0
LEA D29	0	0	0	0	0	0	0	0	0	0	0	0	0	0	0	0	0	0	0
LDOX	0	0	0	0	0	0	0	0	0	0	0	1	0	0	0	0	0	0	0
OLP	1	0	0	0	0	0	0	0	0	0	0	0	0	0	0	0	0	0	0
OAT	0	0	0	0	0	0	0	0	0	1	0	0	0	0	0	0	0	0	1
PAL	0	0	0	0	0	0	0	0	0	0	0	0	0	0	0	0	0	0	1
PEPCK1	0	0	0	0	0	0	0	0	0	0	0	0	0	0	0	0	0	0	0
P5CS	0	0	0	0	0	0	0	0	0	1	0	1	0	0	0	0	0	0	1
P5CR	0	0	0	0	0	0	0	0	0	1	0	1	0	0	0	0	0	0	1
PCR	0	0	0	0	0	0	1	0	0	0	0	0	0	0	0	0	0	0	0
PEPCK1	1	0	1	0	0	0	0	0	0	0	0	0	0	0	0	0	0	0	0
POD5	1	0	1	1	1	1	0	0	0	0	0	1	1	0	0	0	0	1	0
POD51	1	0	1	1	1	1	0	0	0	0	0	0	1	0	0	0	0	1	0
PR5	1	0	1	0	0	0	0	0	0	0	0	0	0	0	0	0	0	0	0
psbQ3	0	0	0	0	0	0	0	1	0	0	0	0	0	0	0	0	0	0	0
PSY2	0	0	0	0	0	0	1	0	0	0	0	0	0	0	0	0	0	0	0
PIP2-5	0	0	0	0	0	0	0	0	0	0	0	0	0	1	0	1	0	0	0
PROT1	0	0	0	0	0	0	0	0	0	0	0	0	0	0	0	0	0	0	0
PYL8	1	1	1	0	0	0	0	0	0	0	0	0	0	0	0	0	0	0	0
RBOHF	0	0	0	0	0	0	0	0	0	0	0	1	0	0	0	0	0	0	0
SAPK1	1	0	0	0	0	0	0	0	0	0	0	0	0	0	0	0	0	0	0
SHCT	1	1	0	0	0	0	0	0	0	0	0	0	0	0	0	0	0	0	0
SHOCT	1	1	0	0	0	0	0	0	0	0	0	0	0	0	0	0	0	0	0
SLAH2	0	0	0	0	0	0	0	0	0	0	0	0	0	0	1	0	0	0	0
SK	0	0	0	0	0	0	0	0	0	0	0	0	0	0	0	0	0	0	0
SOD	1	1	1	1	0	0	0	0	0	0	0	1	0	0	0	0	0	0	0
SOD2	1	1	1	1	0	0	0	0	0	0	0	0	0	0	0	0	0	0	0
SIP1-2	0	0	0	0	0	0	0	0	0	0	0	0	0	1	0	1	0	0	0
SYN132	0	0	0	0	0	0	0	0	0	0	0	0	0	0	0	0	0	0	0
TAT	0	0	0	0	0	0	0	0	0	0	0	0	0	0	0	0	0	0	1
TCMO	0	0	0	0	0	0	0	0	0	0	0	0	0	0	0	0	0	1	0
TGA9	0	0	0	0	0	0	0	0	0	0	0	0	0	0	0	0	1	0	0
TGA1	0	0	0	0	0	0	0	0	0	0	0	0	0	0	0	0	1	0	0
TBP	1	0	0	0	0	0	1	1	0	0	0	0	0	0	0	0	0	1	0
TIFY10A	1	0	1	0	0	0	0	0	0	0	1	0	0	0	0	0	0	0	0
TIP4-1	0	0	0	0	0	0	0	0	0	0	0	0	0	1	0	1	0	0	0
TL29	1	1	1	1	1	1	0	1	0	0	0	0	1	0	0	0	0	1	0
VDE	0	0	0	0	0	0	0	1	0	0	0	1	0	0	0	0	0	0	0
WRKY70	0	0	0	0	0	0	0	0	0	0	0	0	0	0	0	0	1	0	0
WRKY3	0	0	0	0	0	0	0	0	0	0	0	0	0	0	0	0	1	0	0
ZAT12	1	1	1	0	0	0	0	0	0	0	0	0	0	0	0	0	0	0	0
ZDS	0	0	0	0	0	0	1	1	0	0	0	0	0	0	0	0	0	0	0
